# Supplementary material for: In Silico Investigation on the Molecular Behavior and Structural Stability of the Rosette Nanotubes as the Drug Vehicles for Paclitaxel, an Anti-Cancer Drug
Source: Molecules. 2023 Nov 29;28(23):7853. doi: 10.3390/molecules28237853 (PMC10708515; doi:10.3390/molecules28237853)
Supplement: Supplementary file 1 [file molecules-28-07853-s001.zip]

Archive with 11 entries (11 files):
- .DS_Store
- Supplementary Information.pdf
- Video S1. MD trajectories of K1 with PTX (inner channel horizontal).mov
- Video S2. MD trajectories of K1 with PTX (inner channel vertical).mov
- Video S3. MD trajectories of K1 with PTX (outer surfaces).mov
- Video S4. MD trajectories of xK1 with PTX (inner channel horizontal).mov
- Video S5. MD trajectories of xK1 with PTX (inner channel vertical).mov
- Video S6. MD trajectories of xK1 with PTX (outer surfaces).mov
- Video S7. MD trajectories of iEt-xK1 with PTX (inner channel horizontal).mov
- Video S8. MD trajectories of iEt-xK1 with PTX (inner channel vertical).mov
- Video S9. MD trajectories of iEt-xK1 with PTX (outer surfaces).mov
